# Supplementary material for: Analysis of Research Progress on the Chemical Constituents and Pharmacological Activities of Er-Shiwei Roudoukou Wan
Source: Pharmaceuticals (Basel). 2025 Dec 25;19(1):52. doi: 10.3390/ph19010052 (PMC12844774; doi:10.3390/ph19010052)
Supplement: Supplementary file 1 [file pharmaceuticals-19-00052-s001.zip]

Archive with 1 entries (1 files):
- pharmaceuticals-4021226-supplementary.pdf
